# Supplementary material for: Intraoperative hemoadsorption in high-risk patients with infective endocarditis
Source: PLoS One. 2022 Jul 28;17(7):e0266820. doi: 10.1371/journal.pone.0266820 (PMC9333242; doi:10.1371/journal.pone.0266820)
Supplement: S1 Data — (XLSX) [file pone.0266820.s001.xlsx]

## Sheet: CytoSorbHRPSM
Studynumber	Age	Sex	CHD	SOFA2	SOFA3	SOFA4	SOFA5	SOFA6	SOFA7	FUTod	Sepsis	SepsisDeath	ECMOorIABP	ECMO	IABP	ESII	M30D	Length	Weight	BMI	Hypertension	Dialysis	Pulmonarydisease	Liverdisease	PVD	Prev.CABG	Prev.Valvesurgery	PreviousPCI	TimeDiagnosisSurgerydays	StaphylococcusSP	MSSA	MRSA	SAALL	StreptococcusSP	EnterococcusSP	OtherSP	NegativCulture	NYHA34	LVF	MKEndocarditis	MKPEndokarditis	AVEndokarditis	AVPEndokarditis	TVEndokarditis	NValvesIE	ProtVIE	IndicationforSurgery	Präopinotropics	Präopintubated
HR01	76	1	1	9	6	7	7	#NULL!	#NULL!	1	1	1	0	0	0	33.58	1	169	61	21.3578	1	0	0	0	1	0	0	0	0	0	0	0	0	0	0	0	1	1	1	1	0	0	0	0	1	0	2	0	0
HR02	78	0	1	2	1	1	2	1	1	0	0	0	0	0	0	8.18	0	161	70	27.0051	1	0	0	0	0	0	0	0	7	0	0	0	0	1	0	0	0	1	1	1	0	0	0	0	1	0	1	0	0
HR03	36	0	0	6	3	4	4	6	6	0	0	0	0	0	0	12.91	0	195	80	21.0388	0	0	0	1	0	0	0	0	14	1	1	0	1	0	0	0	0	1	1	1	0	0	0	0	1	0	1	1	1
HR04	67	0	0	2	1	1	1	1	1	0	0	0	0	0	0	9.09	0	180	76	23.4568	1	0	0	0	1	0	0	0	9	1	1	0	1	0	0	0	0	1	1	1	0	0	0	0	1	0	1	0	0
HR05	62	0	1	14	17	16	14	15	15	1	1	1	1	0	1	54.04	0	175	60	19.5918	0	0	0	0	1	0	0	0	0	0	0	0	0	0	0	0	1	1	1	1	0	0	0	0	1	0	2	1	1
HR06	55	1	1	11	11	10	6	7	12	1	1	1	0	0	0	44.28	1	170	150	51.9031	1	1	0	0	1	0	0	0	1	1	1	0	1	0	0	0	0	1	0	1	0	0	0	0	1	0	2	1	1
HR07	77	0	1	#NULL!	#NULL!	#NULL!	#NULL!	#NULL!	#NULL!	1	0	0	0	0	0	49.47	1	185	80	23.3747	1	0	0	0	0	0	1	0	24	0	0	0	0	1	0	0	0	1	2	0	1	0	0	0	1	1	4	0	0
HR08	47	1	0	13	13	12	13	14	13	0	1	0	1	0	1	28.17	0	165	80	29.3848	1	0	0	0	0	0	0	0	1	0	0	0	0	0	0	1	0	0	1	1	0	0	0	0	1	0	2	0	0
HR09	54	0	1	4	5	2	2	1	#NULL!	0	1	0	0	0	0	38.49	0	179	65	20.2865	0	0	0	0	0	0	1	0	4	1	1	0	1	0	0	0	0	1	0	1	0	0	0	0	1	0	2	0	1
HR10	59	1	1	3	3	5	4	3	#NULL!	0	0	0	0	0	0	25.65	0	158	55	22.0317	0	0	0	0	1	0	0	0	1	1	1	0	1	0	0	0	0	1	0	1	0	0	0	0	1	0	2	0	0
HR11	72	0	1	#NULL!	#NULL!	#NULL!	#NULL!	#NULL!	#NULL!	1	1	1	0	0	0	14.97	0	174	67	22.1297	1	0	0	0	0	1	1	0	47	0	0	0	0	0	1	0	0	0	0	1	0	0	0	0	1	0	3	0	0
HR12	75	1	0	#NULL!	#NULL!	#NULL!	#NULL!	#NULL!	#NULL!	1	1	1	0	0	0	38.72	1	165	78	28.6501	1	1	0	0	0	0	0	0	18	0	0	0	0	0	1	0	0	1	0	1	0	0	0	0	1	0	1	1	0
HR13	72	1	1	#NULL!	#NULL!	#NULL!	#NULL!	#NULL!	#NULL!	1	1	1	0	0	0	29.29	1	165	80	29.3848	1	1	1	0	0	1	1	0	14	0	0	0	0	0	1	0	0	1	1	0	1	0	0	0	1	1	3	0	0
HR14	72	1	0	#NULL!	#NULL!	#NULL!	#NULL!	#NULL!	#NULL!	1	0	0	0	0	0	21.47	1	155	52	21.6441	1	0	1	0	0	0	1	0	53	0	0	0	0	0	0	0	1	1	0	0	1	0	0	0	1	1	3	0	0
HR15	75	1	0	3	2	#NULL!	#NULL!	#NULL!	#NULL!	0	0	0	0	0	0	34.36	0	165	72	26.4463	1	0	1	0	0	0	0	0	2	1	1	0	1	0	0	0	0	1	0	1	0	0	0	0	1	0	3	1	1
HR16	73	1	0	8	7	3	3	3	3	0	1	0	0	0	0	10.93	0	163	53	19.9481	1	0	0	0	0	0	1	0	30	0	0	0	0	0	0	0	1	1	0	0	1	0	0	0	1	1	2	0	0
HR17	80	1	0	6	7	6	4	4	4	0	0	0	0	0	0	13.53	0	160	100	39.0625	1	0	0	0	0	0	1	0	32	1	0	0	1	0	0	0	0	0	0	1	0	0	0	0	1	0	3	0	0
HR18	56	0	0	4	#NULL!	#NULL!	#NULL!	#NULL!	#NULL!	0	0	0	0	0	0	9.9	0	183	69	20.6038	0	0	1	0	0	0	1	0	3	1	0	0	1	0	0	0	0	0	1	0	1	0	0	0	1	1	1	0	0
HR19	73	0	0	14	16	16	15	16	16	1	1	1	0	0	0	45.53	1	175	83	27.102	1	0	1	0	0	0	1	0	4	0	0	0	0	0	0	0	1	1	0	0	0	0	1	0	1	1	2	1	1
HR20	75	1	0	14	13	13	15	12	15	1	1	0	0	0	0	19.84	1	155	55	22.8928	0	0	1	0	0	0	1	0	6	0	0	0	0	0	1	0	0	0	0	1	0	1	0	0	2	0	1	0	0
HR21	76	0	1	8	8	8	#NULL!	#NULL!	#NULL!	1	1	0	0	0	0	11.21	1	168	64	22.6757	0	1	0	0	1	0	0	1	29	0	0	0	0	0	0	0	1	0	0	0	0	1	0	0	1	0	3	0	0
HR22	79	0	0	6	5	6	5	5	5	1	1	0	0	0	0	12.07	1	189	85	23.7955	1	0	0	0	0	0	0	0	10	1	1	0	1	0	0	0	0	1	0	1	0	0	0	0	1	0	1	0	1
HR23	76	0	0	6	6	6	6	6	6	1	1	0	0	0	0	25.98	1	170	90	31.1419	1	0	0	0	0	0	1	0	7	1	0	0	0	0	0	0	0	0	0	0	0	0	1	0	1	1	3	0	0
HR24	57	1	0	9	10	6	6	6	5	1	1	0	0	0	0	29.58	0	170	85	29.4118	1	0	1	0	1	0	0	0	3	0	0	0	0	0	0	1	0	1	0	1	0	0	0	0	1	0	3	1	1
HR25	76	0	0	4	4	3	3	2	0	0	0	0	0	0	0	10.67	0	175	87	28.4082	1	0	0	0	0	0	1	0	33	1	0	0	0	0	0	0	0	0	0	0	0	0	1	0	1	1	3	0	0
HR26	66	0	1	2	2	#NULL!	#NULL!	#NULL!	#NULL!	0	0	0	0	0	0	15.04	0	193	114	30.6048	1	0	0	0	0	1	0	0	6	0	0	0	0	1	0	0	0	1	1	0	0	1	0	0	1	0	2	0	0
HR27	42	0	0	2	1	2	2	1	1	0	0	0	0	0	0	14.5	0	170	90	31.1419	0	0	0	0	0	0	0	0	4	1	1	0	1	0	0	0	0	0	1	1	0	1	0	0	2	0	3	0	0
HR28	58	1	1	5	5	#NULL!	#NULL!	#NULL!	#NULL!	0	0	0	0	0	0	15.05	0	169	66	23.1084	0	0	0	0	1	0	0	1	7	0	0	0	0	0	1	0	0	0	0	0	0	1	0	0	1	0	2	0	0
HR29	80	0	1	#NULL!	#NULL!	#NULL!	#NULL!	#NULL!	#NULL!	1	1	1	1	0	1	30.22	1	180	92	28.3951	1	0	0	0	0	1	1	0	13	1	1	0	1	0	0	0	0	0	1	1	0	1	0	0	2	0	1	0	0
HR30	68	0	0	5	5	4	3	5	4	1	1	1	0	0	0	69.24	1	178	81	25.565	0	0	0	0	0	0	1	0	21	0	0	0	0	0	1	0	0	1	1	0	1	0	1	0	2	1	2	0	0
HR31	56	0	0	7	7	7	7	#NULL!	#NULL!	0	0	0	0	0	0	19.07	0	187	62	17.73	0	0	0	0	0	0	0	0	0	0	0	0	0	0	0	1	0	1	0	1	0	1	0	0	2	0	2	0	0
HR32	75	0	0	3	3	3	#NULL!	#NULL!	#NULL!	0	0	0	0	0	0	26.51	0	185	80	23.3747	0	0	0	0	0	0	0	0	0	0	0	0	0	0	0	0	1	1	0	1	0	0	0	0	1	0	4	0	0
HR33	74	0	1	7	6	5	#NULL!	#NULL!	#NULL!	0	0	0	0	0	0	10.01	0	165	95	34.8944	1	0	0	0	1	1	1	1	14	1	0	0	0	0	0	0	0	0	0	1	0	0	0	0	1	0	5	0	0
HR34	80	0	1	6	5	5	4	4	3	0	1	0	0	0	0	12.92	0	182	74	22.3403	1	0	1	0	0	1	1	0	8	0	0	0	0	1	0	0	0	0	0	0	1	0	1	0	2	1	3	0	0
HR35	72	0	1	12	14	15	15	14	15	1	1	1	0	0	0	19.91	1	182	92	27.7744	1	0	0	0	1	1	1	0	15	0	0	0	0	1	0	0	0	0	0	0	0	0	1	0	1	1	3	0	0
HR36	78	0	1	14	14	13	11	13	15	1	1	1	1	1	1	11.97	1	175	78	25.4694	0	0	0	1	0	1	0	0	27	1	1	0	1	0	0	0	0	0	1	0	0	1	0	0	1	0	3	0	0
HR37	84	0	1	7	7	7	9	10	11	1	1	1	0	0	0	12.26	1	178	89	28.0899	1	0	1	0	0	0	0	1	26	0	0	0	0	0	0	0	1	0	0	0	0	1	0	0	1	0	3	0	0
HR38	82	1	1	8	9	8	8	8	#NULL!	1	1	1	0	0	0	12.17	1	158	60	24.0346	1	0	0	0	0	1	1	0	45	0	0	0	0	0	1	0	0	0	0	0	0	0	1	0	1	1	3	0	0
HR39	73	0	0	3	3	4	3	4	3	1	0	0	0	0	0	13.64	1	182	76	22.9441	0	0	1	0	1	0	1	0	26	0	0	0	0	0	1	0	0	1	1	0	0	0	1	0	1	1	2	0	0
HR40	76	0	1	1	3	2	4	4	5	1	0	0	1	1	0	9.42	1	175	108	35.2653	1	0	1	0	1	0	1	0	20	1	1	0	1	0	0	0	0	1	0	0	0	0	1	0	1	1	3	0	0
HR41	83	1	0	10	7	5	3	3	4	1	1	0	0	0	0	13.81	1	155	81	33.7149	0	0	0	0	0	0	0	0	34	0	0	0	0	0	1	0	0	1	2	0	0	1	0	0	1	0	3	0	0
HR42	81	0	1	6	6	5	9	5	6	0	0	0	0	0	0	9.61	0	172	57	19.2672	0	0	0	0	0	0	0	0	15	0	0	0	0	0	1	0	0	0	0	0	0	1	0	0	1	0	1	0	0
HR43	74	0	1	1	1	#NULL!	#NULL!	#NULL!	#NULL!	0	0	0	1	0	1	10.24	0	178	75	23.6713	1	0	0	0	0	1	1	0	5	1	0	0	1	0	0	0	0	0	1	0	0	0	1	0	1	1	1	0	0
HR44	71	1	0	5	3	3	4	2	4	0	0	0	0	0	0	13.32	0	170	98	33.91	1	0	0	0	0	0	1	0	26	0	0	0	0	0	1	0	0	0	0	0	0	0	1	0	1	1	1	0	0
HR45	81	0	1	3	3	#NULL!	#NULL!	#NULL!	#NULL!	0	0	0	0	0	0	14.63	0	180	74	22.8395	1	0	0	0	0	0	1	1	28	0	0	0	0	0	1	0	0	0	0	0	0	0	1	0	1	1	3	0	0
HR46	79	0	0	4	4	4	3	3	#NULL!	0	0	0	0	0	0	9.24	0	176	67	21.6296	1	0	0	0	0	0	1	0	37	0	0	0	0	0	1	0	0	0	1	0	0	0	1	0	1	0	3	0	0
HR47	72	0	1	9	9	8	8	6	4	0	1	0	0	0	0	9.59	0	172	100	33.8021	1	0	0	0	0	0	1	1	17	1	1	0	1	0	0	0	0	0	0	0	0	0	1	0	1	1	3	0	0
HR48	59	0	1	6	4	4	4	4	4	0	0	0	0	0	0	22.97	0	174	75	24.7721	1	1	1	0	0	1	1	0	4	0	0	0	0	0	1	0	0	0	1	0	0	0	1	0	1	1	4	0	0
HR49	80	0	0	5	5	5	5	4	4	0	0	0	0	0	0	9.51	0	160	60	23.4375	1	0	0	0	0	0	1	0	14	0	0	0	0	0	0	0	1	0	0	0	0	0	1	0	1	1	3	0	0
HR50	74	0	0	4	4	4	4	3	3	0	0	0	0	0	0	8.13	0	173	76	25.3934	1	0	0	0	0	0	1	0	23	0	0	0	0	0	0	1	0	0	0	0	0	0	1	0	1	1	3	0	0
HR51	78	0	0	9	8	8	8	5	5	0	0	0	0	0	0	16.26	0	186	76	21.9679	1	0	0	1	0	0	1	0	7	0	0	0	0	1	0	0	0	1	0	0	0	0	1	0	1	1	3	0	0
HR52	79	0	0	3	3	#NULL!	#NULL!	#NULL!	#NULL!	0	0	0	0	0	0	9.3	0	171	80	27.3588	0	0	0	0	0	0	0	0	32	1	0	0	1	0	0	0	0	1	2	0	0	1	0	0	1	0	5	0	0
HR53	61	0	0	3	3	3	2	#NULL!	#NULL!	0	0	0	0	0	0	9.46	0	176	100	32.2831	1	0	0	0	1	0	1	0	23	0	0	0	0	1	0	0	0	0	0	0	0	0	1	0	1	1	3	0	0
HR54	59	0	0	5	4	4	3	3	3	0	0	0	0	0	0	76.34	0	190	110	30.4709	0	0	0	0	0	0	1	0	9	1	1	0	1	0	0	0	0	1	0	0	0	1	0	0	1	0	2	0	0
HR55	81	1	0	9	10	8	8	7	2	1	1	0	0	0	0	14.58	1	155	46	19.1467	0	0	0	0	0	0	0	0	6	0	0	0	0	1	0	0	0	1	0	1	0	0	0	1	2	0	2	0	0
HR56	72	0	1	2	2	2	2	2	2	0	0	0	0	0	0	40.01	0	180	85	26.2346	1	0	1	0	0	1	0	0	5	1	0	0	0	0	0	0	0	0	2	1	0	0	0	0	1	0	1	0	0
HR57	82	1	0	3	3	3	2	#NULL!	#NULL!	0	0	0	0	0	0	9.79	0	160	57	22.2656	1	0	0	0	0	0	0	0	0	0	0	0	0	0	0	1	0	1	0	1	0	0	0	0	1	0	2	0	0
HR58	60	0	0	9	10	9	9	9	9	1	1	0	0	0	0	8.29	0	175	90	29.3878	0	0	0	0	0	0	0	0	7	1	1	0	1	0	0	0	0	1	0	1	0	0	0	0	1	0	1	1	1
HR59	78	0	0	9	10	8	8	8	8	0	1	0	0	0	0	11.82	0	170	68	23.5294	1	0	0	0	0	0	0	0	35	0	0	0	0	0	0	0	1	1	0	1	0	0	0	0	1	0	2	0	0
HR60	32	1	0	10	10	12	12	8	8	0	1	0	1	1	0	41.43	0	170	65	22.4913	0	0	0	0	0	0	0	0	7	0	0	0	0	0	0	0	1	1	0	1	0	0	0	0	1	0	2	1	1
HR61	70	1	1	7	7	4	4	3	3	0	0	0	0	0	0	44.18	0	165	80	29.3848	1	0	0	0	1	1	1	1	21	1	0	0	0	0	0	0	0	1	0	0	1	0	0	0	1	1	2	1	1
HR62	54	0	1	4	3	3	#NULL!	#NULL!	#NULL!	0	0	0	0	0	0	19.45	0	171	80	27.3588	1	0	0	0	1	1	0	1	16	1	0	0	1	0	0	0	0	0	0	0	0	1	0	0	1	0	3	0	0
HR63	72	0	0	8	7	5	5	4	4	0	0	0	0	0	0	10.25	0	186	130	37.5766	1	0	0	0	0	0	0	0	7	0	0	0	0	0	1	0	0	1	1	1	0	1	0	1	2	0	2	0	0
HR64	51	0	0	5	5	6	4	1	2	0	0	0	0	0	0	41.46	0	180	80	24.6914	0	0	0	1	1	0	0	0	1	0	0	0	0	0	1	0	0	1	0	1	0	1	0	0	2	0	3	0	0
HR65	65	1	0	11	10	12	13	12	11	1	1	1	1	1	0	14.2	1	155	85	35.3798	1	0	0	0	0	0	1	0	5	1	1	0	1	0	0	0	0	0	0	1	0	0	1	1	3	1	3	0	0
HR66	53	0	1	3	3	3	3	3	3	0	0	0	0	0	0	43.41	0	175	100	32.6531	1	0	0	0	1	0	1	0	14	0	0	0	0	0	0	0	1	0	0	0	0	0	1	0	1	1	1	0	1
HR67	52	0	0	15	15	14	14	15	13	1	1	1	1	0	1	37.88	0	180	95	29.321	0	0	0	1	0	0	0	0	8	0	0	0	0	0	0	0	1	1	1	0	0	0	0	1	1	0	4	1	1
HR68	73	0	0	5	4	4	2	2	2	0	0	0	0	0	0	10.98	0	168	112	39.6825	1	0	1	0	0	0	0	0	40	0	0	0	0	1	0	0	0	1	0	0	0	1	0	0	1	0	3	0	0
HR69	74	1	0	9	7	6	5	#NULL!	#NULL!	0	0	0	0	0	0	12.87	0	170	61	21.1073	1	0	1	0	0	0	1	0	8	0	0	0	0	0	1	0	0	0	0	0	0	0	1	0	1	1	3	0	0
HR70	67	0	0	4	4	3	2	#NULL!	#NULL!	0	0	0	0	0	0	33.59	0	167	73	26.1752	0	0	0	0	0	0	0	0	0	0	0	0	0	0	1	0	0	1	0	0	0	1	0	1	2	0	2	1	0
[truncated: 58 more columns]
